# Supplementary material for: Cholesterol Attenuates the Pore-Forming Capacity of CARC-Containing Amphipathic Peptides
Source: Int J Mol Sci. 2025 Jan 10;26(2):533. doi: 10.3390/ijms26020533 (PMC11765261; doi:10.3390/ijms26020533)
Supplement: Supplementary file 1 [file ijms-26-00533-s001.zip]

Archive with 1 entries (1 files):
- ijms-3375515-supplementary.pdf
